# Supplementary material for: Frugal-Oriented Information and Communication Technology for Development Framework Toward Low-Cost Digital Maternal Health in Low- and Middle-Income Countries: Quantitative Descriptive Study
Source: JMIR Form Res. 2026 Apr 27;10:e77330. doi: 10.2196/77330 (PMC13119395; doi:10.2196/77330)
Supplement: Multimedia Appendix 1 [file formative-v10-e77330-s001.xlsx]

## Sheet: Toolkit Cards
	Order of Preference											Order of Preference
		1	2	3	4	5	6	7	8				1	2	3	4	5	6	7	8
KIBERA	NCW1	8	1	4	6	2	3	7	5		KIBERA	NCW1	Information	Resources	Power	Technical	Interest	Influence	Personal Development	Social Support
	NCW2	8	1	2	3	4	6	5	7			NCW2	Information	Resources	Interest	Influence	Power	Technical	Social Support	Personal Development
	NHP1	1	4	6	2	8	3	7	5			NHP1	Resources	Power	Technical	Interest	Information	Influence	Personal Development	Social Support
	NHP2	1	8	7	2	3	6	5	4			NHP2	Resources	Information	Personal Development	Interest	Influence	Technical	Social Support	Power
KITUI	KHP1	8	1	5	7	2	6	3	4		KITUI	KHP1	Information	Resources	Social Support	Personal Development	Interest	Technical	Influence	Power
	KHP2	1	8	2	7	6	5	3	4			KHP2	Resources	Information	Interest	Personal Development	Information	Social Support	Influence	Power
	KHP3	1	6	2	8	5	7	3	4			KHP3	Resources	Technical	Interest	Information	Social Support	Personal Development	Influence	Power
	KCW1	4	1	5	8	6	2	3	7			KCW1	Power	Resources	Social Support	Information	Technical	Interest	Influence	Personal Development
	KCW2	4	1	5	7	8	3	6	2			KCW2	Power	Resources	Social Support	Personal Development	Information	Influence	Technical	Interest
NAIROBI	PMSP1	8	6	1	4	2	3	7	5		NAIROBI	PMSP1	Information	Technical	Resources	Power	Interest	Influence	Personal Development	Social Support
	PMSP2	8	6	1	2	3	7	5	4			PMSP2	Information	Technical	Resources	Interest	Influence	Personal Development	Social Support	Power
WFP	PM 1	6	5	3	7	2	4	1	8		WFP	PM 1	Technical	Social Support	Influence	Personal Development	Interest	Power	Resources	Information
Health Promotion	HP 1	8	1	7	6	5	2	3	4		Health Promotion	HP 1	Information	Resources	Personal Development	Technical	Social Support	Interest	Influence	Power
		Frequency										Factors order of Priority
	Analysis	1	2	3	4	5	6	7	8
	Resources	4	6	2	0	0	0	1	0	88		1	Resources
	Interest	0	0	3	3	4	2	0	1	56		2	Information
	Influence	0	0	1	1	2	4	5	0	41		3	Technical
	Power	2	1	1	1	1	1	0	6	47		4	Interest
	Social Support	0	1	3	0	2	1	3	3	45		5	Power
	Technical	1	3	1	2	2	4	0	0	65		6	Social Support
	Personal Development	0	0	2	4	0	2	3	2	46		7	Personal Development
	Information	6	2	0	2	2	0	0	1	81		8	Influence
	Key	1	Resources
		2	Interest
		3	Influence
		4	Power
		5	Social Support
		6	Technical
		7	Personal Development
		8	Information
									Participant	CODE	Location Specific Code	Location Specific CODE Sample
	Community Health Worker (CHW)	NCW1	Nairobi Community Worker 1						Community Health Worker	CHW	NCW1	Nairobi Community Worker 1
	Health Practitioner (HP)	NHP1	Nairobi Health Practitioner 1						Health Practitioner	HP	NHP1	Nairobi Health Practitioner 1
		KHP1	Kitui Health Practitioner 1						ICT Experts	ICT	NICT1	Nairobi ICT Expert 1
		KCW1	Kitui Community Worker 1						WFP Policy Maker	PM	PM1
	ICT Eperts (ICT)	ICT							Kenya Policy Maker	PMSP	PMSP1

## Sheet: HSP Questionnaires
	Health Practitioners/ Social Practitioners/ Policy Makers
	NCW1	NCW2	KCHW1	KCHW2	NHP1	NHP2	KHP1	KHP2	KHP3	KHP4
1	Patrick Malachi	Emmanuel Langat	DANIEL MASILA	KENNEDY MWIKALI	Veronica Mwende	Benedict Kiplangat	Elizabey Masinde Namukuru	Jacinta Wangeshi Mwaniki	FAITH MUENI KITHINZI	RICHARD W MVIUNGA						Analysis
2	Community Health Volunteer	Community Health Volunteer	Childrens officer	Volunteeer children officer	Nurse	Nurse	Nurse	Nurse	Nutrition officer	Public health officer						4 Community health workers and 6 health practitioners were interviewed.
3	2	2	2	1	2	1	4	3	1	1
4	2	2	3	3	2	2	1	1	2	2
	Kibera Community Health Centre	Kibera Amref	0	0	Government	Nairobi City County	MOH	MOH and Sanitation-Kitui Conty	Kitui county federal hospital	MOH
6	Linking community members to the facility	Community Health Services	0	0	Nursing Officer 1	Registered Nurse 2	NURSE /FACILITY IN-CHARGE IN MUSEVE DISPENSARY	Nurse in charge Township Dispensary		Ward PHO
7	3	2	1	2	4	2	4	4	2	2				S/N	Participant Code	Profession/ Career	Industry
8	1 and 2	1	1/2 and 3	2023-01-02	1	2	1	1	2023-01-02	1				1	NCW1	Community Worker	Health care
9	2/1 and 3	1/2 and 3	1/2 and3	1/2 and 3	1/3 and 4	1/2/3/4/5	1/2/3/4/5	1/2/3/4	1/2/3/4/5	1/2/3/4/5				2	NCW2	Community Worker	Health care
10	2	1	1	2	2	1	1	2	1	1				3	NHP1	Nurse	Health care
11	3	Most mothers do not have NHIF dues to fanancial constraints in Kibera	1	2	2	1	1	2	1	1				4	NHP2	Nurse	Health care
12	2	1	1	2	2	1	1	2	1	2				5	KHP1	Nurse	Health care
13	2	2	2	2	2	1	1	1	1	2				6	KHP2	Nurse	Health care
14	1/2/3/4	1	1/2 and3	1/2/5/6/7	1/4/5/6/7	1/4/5/7	1/2/3/4/5/6/7	1/2/3/4/5/6/7	1/2/3/4/5/6/7	1/2/3/4/5/6/7				7	KHP3	Nutrition officer	Health care
15	1/2/3 and 4	1/2 and 3	2023-02-03	1/2 and 3	1/2/3/4	4	1/2 and 3	4	1/2/3/4	1/2/3/4/5				8	KHP4	Public health officer	Health care
16	2	1	1	2	1	1	1	2	1	1				9	KCHW1	Childrens officer	Health care
17	2	1	1	1	1	1	1	1	2	2				10	KCHW2	Volunteeer children officer	Health care
18	1 and 2	5	1/2/3/4/5/6	2023-03-05	2/3 and 4	4	1/2/3/4	3/ inter ministry co-operation	1/2/3/4	2023-01-05				11	NW1	Housewife	Informal
19	1/2/3/5/6	2/3/4/5/6	1/2/3/4/6	1/2/3/4/6	1/2/3/4/6	3	1/2/3/4	1/2 and 3	1/2/3/4/6	1/2/3/4				12	NW2	Housewife	Informal
20	1	1	1	2	2	2	2	2	2	2				13	NW3	Not employed
21	3	1	1	2	0	0	0	0	0	0				14	NW4	Teacher	Education
22	3	1	1	2	it is crucual because pregnant mothers need special diet care due to the increased body food demand for the growth of the unborn child, breastfeeding too because they loose more as they breastfeed	Good Health of Mother and Baby	Provide good health by getting anti-bodies to fight thr disease.	This starts from prenatal and antenatal which determine pregnancy outcomes and also during lactation where a healthy woman can exclusively breastfeed during the first 6 months and up to 2 years and above. children of well-nourished mothers have healthy growth and avoid being stunted	To give innformation on good nutrition before conception so that the mother has enough nutrients stored / To prevent mortality and mordibility by giving health education to women of reproductive during the 1000 days because those are delicate days'	Enables a safe preganancy / Enables easier child birth / The child will meet growth milestones in time / Reduces malnutrition				15	NW5	N/A
23	2	1 and 2	1/2 and 3	2023-02-03	1	2	2	1	2	2				16	NW6	n/a
24	2	2	1/2 and 3	2	2	2	1	2	2	2				17	NW7	Small Business	Business
24 Comment		Most community memebrs in the informal settlemen are not educated												18	NW8	Housewife	Informal
25	3	1 and 3	1/2/3/4	2023-02-03	2	2	1	2	2	3				19	KW1	Personalbusiness	Business
26	Crowding at the facility/ lack of a meeting place	Lack of commodities/ poor financial status/ myths and misconceptions/ ignorance	0	Uncoporative clients and collegues / Wrong passage of important information	1 and 2	1	2023-02-03	2023-01-02	2023-02-03	1				20	KW2	Housewife	Informal
26 b	language barriers/ myths and misconceptions about the facility	Language barriers/ lack of finances to buy medicine/ ignorance of the mothers	Family conflict / Lack of resources	Poor network systems / Financial constrains in home visits outreach										21	KW3	Housewife	Informal
26 c	Lack of cooperation/ poor implementation strategy	language barriers/ insecurity during follow up/ no facilitation during field followup/ high expectations from clients due to their low financial status	0	Financial constrains										22	KW4	Housewife	Informal
27	1/3/4/5/6	1/2/3/4/5/6/7	1/3/4/5/6/7	1/2/3/5/6	2 and 3	2	2023-02-03	2023-01-02	2023-02-03	1/2 and 3				23	KW5	Casual	Business
28	2 and 3	1/2/3/4	1/2/3/4	1/2/3/4	1/2 and 3	2	4	1/2 and 3	1/2/3/4	4				24	KW6	N/A
29	Having equitable access to enable everyone to come to the facility	Health Education on preventive measures/ educate them on government protocol/ involve clients in community dialogue	They become extra dependant to external relief / Health and mental stability is affected		low social economic status(poverty)/ lack of knowledge/ lack of social support from families/ cultural beliefs and misconceptions	Social Economic status of the mother/ Poor living Conditions	Hard to reach areas:most mothers who come from those places rarely access health services hence end up delivering on their way or at home / Illetracy leading to ignorance / Some believes.	Unavailability of Resources and Equipment/ poverty levells in the community/ myths and beliefs/ lack of education which translates to ignorancev of clients seeking medical serveices	Lack of enough human resources /Lack of funds to reach the mothers at community levels / Misconception about some information especially on some food groups.	0				25	KW7	Housewife	Informal
29 a					language barrier	Illetracy/ Ignornce	It is hard to change their believes so there is need to educate the community on importance of maternal health	education levels/ language barriers	Through the mother child health hand book and also yhe text they get through (Linda mama) some mothers do not go through them.	Awareness poor / Application of information for various reasons such as poverty
29 b					lack of suffient health supplies/ high workload to too the high number of clients with few health care givers	Time Consuming	When you meet clients who are ignorant and not ready to change /Others say they are in a hurry / Due to traditions	lack of current updates/ understaffing/ lack of access to the internet/ computer illetracy	Maternal young child nutrition hand book and MCH handbook are less in the facility / More workload thus not able to communicate the current information to each and every mother	0
29 c					loss of data related to clients	Inadequate Resources	Language barrier so there is need for proper language to be used that is understandable by the communiy	lack of resources to implement policy/ lack of political goodwill to implement policies	0	0
30	Use of common Accepted language/ use of technology	Use of technology ie mobile to track days of appointment and defaulters/ use local language whrn doing community follow up/ use community health volunteer to pas nformation during household visits	Utilisation of big data analytics / Enhancing cybersecurity awareness/ Comply with data protection act	creating mobile-based reminders for mothers who are supposed to attend clinics and pregnancy checkups/creating awareness widely using adverts in radio and tv for information outreach/ offer home basedclinicsto thosewho hac=ve more servere medical conditions to prevent deaths/ improve the scope of social protection through indept access,, resources and service dellivery	1/3/4/5/6	1/3/4/5/6/7	1/2/3/4/5/6/7	1/2/3/4/5/6/7/ sustanability	1/2/3/4/5/6	1/2/3/4/5/6/7
31	1	1	1	1	1/2/3/4	1/2/3/4	1/2/3/4	1/2/3/4/5	1/2/3/4/5	1/2/3/4/5
32	1/2/3/4/5/6	1/2/3/4/5/6	1/2/3/4/5/6	1/2/3/4/5/6	it is helpful in identifying problems from real people so that it can be mitigated correctly	Cultural Beliefs	It will be affected asnthere could be stigma among the community so there needs more counselling and reasurance.	It makes it easier for individuals to accept interventions given to them without interfeering with their normal lives	The ANC visits become less because of fear of the safety of the mother and also the child / Having still birth premature babies due to lack of information on IFAS supplements.	Improved quality of life / Improved diet outcomes
33	2	2	2	2	ensure enough utility supplpies/ initiate full ICT services related to health	Poor Internet	Plan for ICT technologies for good and safe record keeping.	messages should be simplified in both local dialect and other languages/ visual aids and also equip CHV with basic information to be passed to the community/ / havae a centralized database accessible to the facilities with information about mother and shildren/ invention of a mode of communication between health providers and clients ie sms tore mind of visits	To have ICT technologies to communicate the return dates if the book gets lost and the mother cannot trace it / More training and nutrition education to be accessed through ICT	Develop an IT application to facillitate communication process
34	1	1	1	1	1	1		1	0	1
34 b	1 and 2	1 and 2	2	2023-01-02					0
35	1	1	1	1	1/2/3/4/5/6	1/2/3/4/5/6		3/4/5/6	0	1/2/3/4/5/6
36	1	1	1	2	2	2	2	2	0	2
37	1/2 and 5	1/2/3/4/5/6	1/2/3/4/5/6	1/2/3/4/5/6	to store client information permanently/ folow up on well being while at home	To pass information/to vommunicate with others		sharing updates and policies/ keeping and reporting clients records/ sharing information with CHVs/ passing messages about visits	0	0
38					1	1		1	1	1		19.0476
38 b					1	1		1	1	1
39					1	1		1	1	1
40					1	1		1	1	1

## Sheet: Women+parents
		NW1	NW2	NW3	NW4	NW5	NW6	NW7	NW8	KW1	KW2	KW3	KW4	KW5	KW6	KW7
	1	Hellen Atieno	Rita Atieno	Sheila Shirisia	Agness Nasasa	Phyllis Jallengah	Caroline Omoro	Mercy Wambui	Faith Nzioka	Naomi Ngoshi	Hellen MwikaliKilonzo	Martha Kilonzo	Dorcas Musembi	Dorcas Kasyoka	Cynthia Mwikali Mutemi	Francisca Vivi Stephen
	2	Housewife	Housewife	Not employed	Teacher	N/A	n/a	Small Business	Housewife	Personalbusiness	Housewife	Housewife	Housewife	Casual	N/A	Housewife
	3	2	2	2	2	2	2	2	2	3	2	2	2	2	2	2
	4	4	3	3	3	3	3	3	3	2	4	3	3	1	3	3
	5	1	2	1	3- College	2	1	2	1	3	1	3	2	3	3	2
	6	1	1	1	1	1	1	3	1	1	1	1	1	3	3	1
	7	0	1	1	2	1	2	2	2	2	2	2	2	2	2	2
	8	0	2	3	0	2	2	0	2	3	3	0	0	0	0	2
	9	0	2	2	0	1	2	0	0	2	2	0	0	1	0	2
	10	0	3	3	0	0	3	2	3	1	1	0	2	2	2	1
	11	1	1	1 and 2	0	1	1	1	1	1	1	1	1	1	1	1
		Immunization/ Growth Monitoring/ Medication/ Treatment	lab/medication/vaccination/ vitals check	Pharmacy/ ANC Clinic/ Nutrition	Maternal Services ie delivery/ ANC Clinic/ Family Planning	0	0	Nusing care/ Suppliments/ Delivery	nursing/ supplements/ delivery	Govrnment/ public hospital.They provide better service	Antenatal care / Curative services / Health education	Child welfare clinic / Family planning service	Child welfare clinic / Family planning services / Nutritional support when the child is underweight or malnourished	Government/Public healthservices	Government services since it is affordable	Antenatal, quarantine, education and learning
	12	2	2	2	1	2	2	2	2	1	1	1	2	1	2	1
	13	2	2	1	1	2	2	Linda mama	linda mama	1	2	1	1	1	1	2
	14	0	2	2	2	1st Pregnacy/ 1st Appointment	2	2	2	1	2	2	2	3	2	2
	15	2	1	1	1	1	2	2	2	1	2	1	1	1	1	2
	16	long queues	0	0	0	0	lack of transport to the hospital	congestion/ work	Numbers/ congestion	0	Lack of money to pay for some services / Lack of items needed	0	0	0	0	Yo need to buy cotton, tisssue, basin platas
	17	2	1	1	1	1	2	2	2	2	2	1	1	1	1	2
	18	0	2	1	1	1	2	1	1	2	2	1	1	2	2	2
	19	1/2 and 6	1/2/5/6	1/2/5/7	1/5 and 7	5	1/4/5/6	1/5 and 7	1 and 2	1/2/4/5/6/7/9	1/4/5/6	1/2/5/6	1/2/5/6	1/2/4/5/6/7/8/	1/2/4/5/6/7	1/2 and 5
	20	1 and 4	1/2 and 4	1 and 2	1 and 2	2 and 3	1/2/3/4	1/2/3/4	1/2/3/4	1/2/3/4	1/2/3/4	1/2 and 4	1/2 and 4	1/2/3/4/5	1/2/3/4	1/2/3/4				0.466667
	21	2	2	1	1	1	1	1	1	1	1	1	1	1	1	2
	22	2	1	1	1	3	2	1	1	3	2	1	1	1	1	2
	23	2	2	1/2 and 5	1/ 2 and 5	2 and 3	2 and 3	2	1	1	2	1/2/3/4	1/2/3/4	1/2/3/5	1	1 and 2
	24	2/3 and 6	2/3 and 6	1 and 3	1/3 and 6	1/2/3/6	1/2/3/4/5/6/7	3	1 and 6	1/2/3/4/6/7	1/2/3/4/5/6/7	1/2/3/4/5/6/7/8	1/2/3/4/5/6/7/8	1/2 and 4	1	1/2/3/4/6/7/8
	25	2	2	1	1	1	1	3	3	2	2	2	1	3	3	2
	26	2	1	1	1	1	2	3	3	3	3	2	2	1	2	2
	27	2	2	1	1	2	3	2	1	2	44928	2	2	44928	2	2
	27 b						Luhya			Kamba	Kamba	Kamba	Kamba	Kamba	Kamba	Kamba
	28	kiswahili and Dhuluo	Kiswahili	English and Kiswahili	English	Kiswahili	Kiswahili and Luhya	Kiswahili	kiswahili	English and swahili	Kamba and Swahili	Kiswahili	Swahili	English/Swahili and Kamba	Swahili, Kamba and English	Swahili/Kamba
	29	kiswahili	kiswahili	Kiswahili	English and Kiswahili	Kiswahili and English	Kiswahili and Luhya	Kiswahili	kiswahili	Swahili	Swahili	Kiswahili	Swahili	English/Swahili and Kamba	Swahii	Kamba
	30	3	3	2	2	3	3	3	3	44929	44929	3	3	44960	44960	3
	31	3	3	1	1	2	1	1	1	1	1	1	2	1	1	3
	32	3/5 and 7	3 and 7	3 and 5	3	3/5 and 7	3/5/6/7	3 and 5	3/5 and 7	3/4/5/6/7	3	3/4/5/6/7	3/4/5/7	1/2/3/4/5/6/7	3/4/5/6	3
	33	1	1	2	2	1	2	1	1	2	1	1	1	2	2	2				0.733333
	34	Service providers not using ICT tools	don’t use	Share information for awareness, to communicate	Sahre information and general communication	Watch TV/use Radio daily	To share	Search for information about pregnancy		Share sms / To communicate with others	Share sms / Communicate	Recording	Recording/ Sharing /Sharing	0	0	not conversant with any ICT Tools
	35	2	2	1	1	2	1	2	2	1	1	1	1	1	1	2
	35 b			2	2	0	2	2	3	44928	2	2	2	44928	2	0
	36	0	0	1	1	0	2	3	4	1	2	3	1	1	1	4
	37	yes, for faster dissermination	yes, you will get information every time	Yes, It is accessible	Yes, It is easy to use	Yes, paper based data easily gets lost	Yes because ICT keeps data permanently			Yes . Because the information can be easily accessible,quick and reliable	Yes	Yes. It is eaiser to share information to a larger population than paper work	Yes. It is easy to share information to majority of people compared to paper work	It easy to access anytime / It is able to reach a large population compared to paper or books	It is more easier to record from the mobile than from the books or manual because of the accessibility / It is easier to engage with mobile than cell the manual	Quick access to services and information/ information security
	38	Good nutrition/ A&C visit/ exercise/ delivery in the facility	yes	Yes, Supplementation	Yes, Breastfeeding	Yes, Nutrition		Yes, Balanced diet/ sleep, stress maangement/ vaccination		Yes. We should take a well balanced diet. Drink enough water. Ensure that we take the ifas tablets daily to get a healthy baby	Yes. / To take a balanced diet	Yes. Importance of ifas / Importance of ANC visit	Yes. Information on diet/ informaton on ifas / Doing exercises	Yes. How to eat a balanced diet/ About the IFAS	Yes. Educated on different food groups/ Educated on how many times to feed in a day	Yes/ Blance ddiet and frieuts to take
									Balanced diet/ work to avoid
	Well being Wheel	good health for my children
	My Health		good facility/ to have medicine in the facility/ good environment			Knowledge about good health	To have good health	Help for my child	be healthy							Diet/ Nutrition/ Improved resources/Improved facilities/Drug sufficiency/ Close CHV
	My relationships	to have good friends	to have good neigbours/ good relationships with my in-laws			How to relate with my husband			my children to be healthy
	My information Needs						More information about health									Improved access to social services, health information, smartphone and internet reliability
	my Home	clean home, safe environment	good hygine/ to have many children/ to take care of my children's needs	TV	TV and Fridge											Effiient basic needs and improved cash flow
	my belongings			Phone and Handbag	Phone, Clothes and Handbag
	My self			Personal Space and Respect	Respect and Peace of Mind	Basic needs and hygiene	Change of lifestyle

## Sheet: Diet sheets
		NW1	NW2	NW3	NW4	NW5	NW6	NW7	NW8	KW1	KW2	KW3	KW4	KW5	KW6	KW7
	A	1	1	1	1	1	1	1	1	1	1	1	1	1	1	1
	B	2	2	1	1	2	2	2	2	1	1	2	2	1	1	1
	C	2	1	1	2	2	1	2	2	1	1	1	1	1	1	2
	D	2	2	1	2	2	2	2	2	2	2	2	2	2	2	1
	E	2	1	1	1	2	2	2	1	1	2	2	1	1	1	2
	F	2	2	2	1	2	2	2	2	2	2	2	1	2	2	2
	G	2	2	1	1	2	2	2	2	1	2	2	2	1	1	1
	H	2	2	1	1	2	2	2	2	2	2	2	2	2	2	2
	I	2	1	2	2	2	2	2	2	1	1	2	2	1	1	2
	J	1	1	1	1	1	1	1	1	1	1	2	1	1	1	1
	K	2	1	1	2	2	2	2	2	2	2	2	2	1	2	2
	L	2	1	1	1	2	1	2	2	2	2	2	1	2	2	1
	M	1	2	2	1	1	1	1	2	1	1	1	1	1	1	1
	N	2	2	2	2	1	1	2	2	2	2	2	2	1	1	2
	O	2	2	2	1	1	1	2	2	1	1	1	1	1	1	1
	P	1	1	1	1	1	2	2	2	2	2	2	1	1	1	1
	1	4	8	11	11	6	7	3	3	9	7	4	9	12	11	9
	16	25	32	34.375	32	18.75	37.3333	8.03571	37.3333	24.1071	29.037	13.7755	65.3333	18.3673	59.8889	15.0278
		NW1	NW2	NW3	NW4	NW5	NW6	NW7	NW8	KW1	KW2	KW3	KW4	KW5	KW6	KW7
	16	25	32	34.375	32	18.75	37.3333	8.03571	37.3333	24.1071	29.037	13.7755	65.3333	18.3673	59.8889	15.0278

## Sheet: Suggested stakeholders by parti
	Suggested stakeholders to be involved in proper matenal healthcare
	KHP1	KHP2	KCHW1	KCHW 2	KW7
1	Government	Government/ Policy Makers	Governament/Health policy makers	Ministry of Labor and Social Protection	Family
2	Medical Personell	Health Care Providers	Health providers and health practitioners	National Drought Management Authorit	Neighbours
3	The community ie arents	Community Health Care Workers	Community Health Volunteers	Ministry oF Health	Health Practitioners
4	Donors	Women/parents and Children	Child Protection Volunteers		Community Health Workeers
5	Children and mothers	ICT Experts	Community health and social workers		Mother-mother support group
6	Community Health Volunteers	Ministry of Soial Protection	Women/parents and children
7	Social Workers	Ministry oF Agriculture	courts and law firms
8	ICT Personel	Village administrators/ chiefs	Donors
9	Securty Personel		Police and Prisons
10	Religious people ie pastors priests		Youth Affairs

## Sheet: Stakeholder Mapping Exercise
		KW 4/5/6	KW7	KW9	KW10
1	Technical	Yes	Yes	Yes	Yes
2A	Social Support	Hospital/ CHVs/ Family/ Mass Media/ Social Media/ Internt/ SMS	Hospital/ Local Media/ CHVs/ Relatives and Friends	Family/ CHV	Family- mother and Friends
2B		Antenatal Care/ Nutritional Information/ Child Health/ Immunization and Growth/ Treatment Services	Financial/ Knowledge// food to eat	Financial Assistance/ Conselling	Counselling and Financial Help
2c		Healthcare Providers/ CHV/ Family Mmbers	CHV/ Medical Personel/ Parents/ Government Aid/ Support Group Table Banking	Mother and Sister	Mother and friends
3A	Influence	Spouse/ self/ Health care providers/ CHV	Husband/ Family Support/ Friends	Mother and Nurse	Nurse
3B		CVH (Their periodical visits help with knowledge of growth and health) and (Healthcare Provider( guidance based on technical knowledge help make informed decisons)	Grandmother	Mother- School going mum	Mother and friends
4	Personal Development	Yes	Yes	Yes	Yes
5	Interest	General Well being, health of mother and child	Child Health/ care	To breastfeed my baby upto 2 years	Use of family planning methods
6A	Power	NO	Yes	Yes	Yes
6B		Consideration of Spouse's decision, family, and healthcare providers depending on situation at hand	Personal initiative to check HIV status, child monitoring and sickness	Type of family planning to use/ Which hospital to visit when unwell	Family planning method and hospital to visit
7A	Resources	NO/ Yes	No	Yes	yes
7B		Lack of resources, spouse and family support	Insuffient funds for transport/ no enough food/ low medicine supply/ inaccessibility of delivery services	Accessible Hospitals	Hospitals are accessible and pocket friendly. good roads

## Sheet: Sheet3
	1/2/3/4/5	2/3/4/5/6	1/3/4/5/6	2/3/4/5	1962-04-05
	1	2	8.69565	driver
	2	4	17.3913	cook
	3	4	17.3913	teacher
	4	5	21.7391	students
	5	5	21.7391	pastors
	6	3	13.0435	politiciams
		23		0
